# Supplementary material for: Activity-Based Profiling of Papain-like Cysteine Proteases During Late-Stage Leaf Senescence in Barley
Source: Plants (Basel). 2025 Oct 11;14(20):3132. doi: 10.3390/plants14203132 (PMC12567500; doi:10.3390/plants14203132)
Supplement: Supplementary file 1 [file plants-14-03132-s001.zip]

Archive with 1 entries (1 files):
- plants-3755401-supplementary.pdf
